# Supplementary material for: Assessing the Intraoperative Accuracy of Pedicle Screw Placement by Using a Bone-Mounted Miniature Robot System through Secondary Registration
Source: PLoS One. 2016 Apr 7;11(4):e0153235. doi: 10.1371/journal.pone.0153235 (PMC4824416; doi:10.1371/journal.pone.0153235)
Supplement: S1 File — details the patients database with clinical characteristics in this study, inclusive of patients’ characteristics, perioperative time, intra-operative X-ray exposure, classification system of secondary registration. (XLS) [file pone.0153235.s001.xls]

## Sheet: total
								Approach				Time			X Ray			Route			Result				Second Registration before reposition				Second Registration after reposition					Hu's classification
	P'T	M	F	Weight	Height	Age	BMI	C	B	Segment	Revision	Registration (s)	Operation (m)	Per/Screw (m)	AP	Oblique	Total	MIS	Open	P	screw	Accurate	Reposition	Accurancy	Excellent	Asymmetric	Symmetric	Malposition	Excellent	Asymmetric	Symmetric	Malposition	IIIa or IIIb	Grade 1	Grade 2	Grade 3	Grade 4
	1	1		46.8	147	74	21.86		1	L4-5	1	226	39	9.75	1	2	4	4			4	4		1	2		2		2		2			4
	2	1		109	173	25	36.42		1	L5-S1		252	25	6.25	1	2	4	4			4	4		1	3	1			3	1				4
	3	1		70.5	165	62	25.9		1	L5-S1		134	25	6.25	1	1	3	4			4	4		1	3		1		3		1			3
	4		1	70	158	48	28.04		1	L5-S1		654	30	7.5	3	2	6	4			4	4		1	3	1			3	1				3
	5		1	62.5	152.5	69	26.87		1	L4-5		138	23	5.75	1	1	3	4			4	4		1	4				4					4
	6	1		91.1	179	31	28.43		1	L5-S1		201	38	9.5	1	1	3	4			4	3	1	0.75	2		1	1	2		1	1	IIIb	3	1
	7		1	45	159	57	17.8		1	T12,L3		321	29	7.25	1	1	3	4			4	4		1	3	1			3	1				4
	8		1	59.5	164	62	22.13		1	L4-5	1	164	23	5.75	1	2	4	4			4	4		1	2	2			2	2				4
	9		1	80	151	74	35.09		1	L5-S1		1655	57	14.25	3	2	6	4			4	4		1	3	1			3	1				4
	10		1	63	157.5	55	25.4		1	L4-5		176	29	7.25	1	2	4	4			4	4	1	1	3			1	3	1			IIIa	4
	11	1		59.8	155	65	24.89		1	45S1		303	36	6	3	3	7	6			6	6		1	5	1			5	1				6
	12		1	52.3	150	58	23.24		1	L45		119	20	5	2	1	4	4			4	4		1	2		2		2		2			4
	13	1		61	161	61	23.53		1	L45		209	25	6.25	1	1	3	4			4	4		1	3			1	3	1			IIIa	4
	14		1	57.3	144	85	25.9		1	L45		353	31	7.75	2	2	5	4			4	4	1	1	4				4					4
	15	1		64.5	164	81	23.98		1	L45		182	35	8.75	2	2	5	4			4	4		1	4				4					4
	16		1	69.9	151	74	30.66		1	L25		222	56	7	2	1	4	8			8	8		1	8				8					8
	17		1	47	147	78	21.5		1	L3,5		342	43	10.75	3	2	6	4			4	4		1	3	1			3	1				4
	18		1	81.4	161	69	31.4		1	L35		231	30	7.5	2	1	4	4			4	4		1	4				4					4
	19		1	78.4	167.5	77	27.94		1	L25		362	63	7.875	4	2	7	8			8	8	1	1	7			1	8				IIIa	8
	20		1	66.5	152	64	28.78		1	l4-5		908	44	11	4	4	9	4			4	4	2	1	2			2	2	2			IIIa	4
	21		1	70	152.5	74	30.1		1	l4-5		441	32	8	3	4	8	4			4	4		1	4				4					4
	22		1	63.6	151.5	72	27.71		1	l2-5		594	73	9.125	2	4	7	8			8	7	1	0.875	4	1	2	1	4	1	2	1	IIIb	7	1
	23		1	50	150	63	22.22		1	l4-s1		591	43	7.16667	2	3	6	6			6	6		1	4	2			4	2				6
	24	1		78	15t9	73	30.85		1	l3-5		406	52	8.66667	5	4	10	6			6	6		1	6				6					6
	25		1	60.5	50	82	26.89		1	l3-4		418	40	10	3	2	6	4			4	4		1	3	1			3	1				4
	26		1	49.8	144	68	24.02		1	L3-L5	1	362	43	7.16667	3	3	7	6			6	6		1	6				6					6
	27		1	59.1	162	56	22.52		1	L4-L5		332	27	6.75	2	4	7	4			4	4		1	3	1			3	1				4
	28		1	50.4	159	65	19.94		1	L4-L5		322	22	5.5	2	4	7	4			4	4		1	3	1			3	1				4
	29		1	52.5	142.5	71	25.85		1	T12-L3	1	712	64	10.6667	4	7	12	6			6	5	1	0.833333	5			1	6				IIIa	6
	30		1	55	155	77	22.89		1	L4-L5		1219	79	19.75	4	5	10	4			4	4	4	1				4	2		2		IIIa	4
	31		1	82.1	161	48	31.67		1	L4-L4	1	793	36	18	3	6	10	2			2	2		1			2				2			2
	32		1	48.3	162	29	18.4		1	T11-L3		347	26	6.5	2	4	7	4			4	4		1	4				4					4
	33		1	55.3	160	62	21.6		1	L4-L5		400	41	10.25	3	3	7	4			4	4		1	3	1			3	1				4
	34		1	44.9	150	64	19.96		1	L4-L5		446	23	5.75	4	2	7	4			4	4		1	3	1			3	1				4
	35		1	47.1	145	61	22.4		1	l4-5		154	27	6.75	1	1	3	4			4	4		1	4				4					4
	36		1	65	152	66	28.13		1	l3-4		304	45	11.25	1	1	3	4			4	3	1	0.75	1	2		1	1	2		1	IIIb	3		1
	37	1		50.4	145	69	23.97		1	L1-5		981	72	7.2	3	2	6	10			10	10		1	4	6			4	6				10
	38		1	47.5	137	77	25.31		1	l3-5		263	34	5.66667	1	1	3	6			6	6		1	4	1	1		4	1	1			6
	39		1	58.6	162.5	69	22.19		1	L4-5		252	25	6.25	1	2	4	4			4	4		1	4				4					6
	40	1		55	158	73	22.03		1	L2-5		167	39	4.875	2	3	6	8			8	8		1	8				8					8
	41		1	55.9	150.5	58	4.68		1	L3S1		262	54	6.75	1	3	5	8			8	8		1	7	1			7	1				8
	42		1	62.3	150.5	60	27.51		1	L35		168	52	8.66667	2	1	4	6			6	6	1	1	4	1		1	4	2			IIIa	6
	43		1	56	165	62	20.57		1	L45		168	26	6.5	1	1	3	4			4	4		1	4				4					4
	44		1	62	160	76	24.21		1	L13		381	35	8.75	2	4	7	4			4	4	2	1	1	1		2	3	1			IIIa	4
	45	1		76.4	166	65	27.73		1	L35		178	38	6.33333	2	2	5	6			6	6		1	5	1			5	1				6
	46		1	50.3	149.5	77	22.51		1	L45		162	22	5.5	1	1	3	4			4	4		1	4				4					4
	47		1	76	154	67	32.5		1	l3-5		476	31	5.16667	2	3	6	6			6	6		1	5	1			5	1				6
	48		1	67.9	149.5	62	30.38		1	l4-5		598	42	10.5	2	4	7	4			4	4		1	4				4					6
	49		1	74.9	158	56	30		1	l3-4		749	35	8.75	5	3	9	4			4	4		1	4				4					4
	50		1	38.9	108	76	33.35		1	l3r	1	293	24	24	3	4	8	1			1	1		1	1				1					1
	51	1		79	169	89	27.6		1	l3-5		1011	29	4.83333	7	8	16	6			6	6		1	6				6					6
	52		1	53	146	77	24.86		1	L2-L5		704	69	8.625	3	5	9	8			8	8	1	1	7			1	8				IIIa	8
	53	1		81.2	176	73	26.21		1	L3-L5		5985	29	7.25	4	4	9	4			4	4		1	4				4					4
	54		1	52.9	143.5	82	25.69		1	L3-L5		351	31	5.16667	2	4	7	6			6	6		1	6				6					6
	55	1		78	170	81	26.99		1	T12-L3	1	774	54	6.75	9	4	14	8			8	8		1	8				8					8
	56		1	63.6	153	68	27.17		1	L4-S1		317	33	5.5	3	4	8	6			6	6		1	4		2		4		2			4
	57		1	52.3	157.5	55	21.08		1	l4-5		924	45	11.25	2	2	5	4			4	4		1	3	1			3	1				4
	58		1	58.7	153	65	25.08		1	L2-5		528	36	4.5	2	6	9	8			8	8		1	8				8					8
	59		1	70	163	20	26.35		1	T12,L2		224	31	7.75	2	2	5	4			4	4		1	3	1			3	1				4
	60		1	68.4	160.5	68	26.55		1	L4-5		255	23	5.75	1	1	3	4			4	4		1	3			1	3	1			IIIa	4
	61		1	55.3	149	72	24.91		1	L35		215	34	5.66667	3	1	5	6			6	6		1	6				6					6
	62		1	69.4	161	65	26.77		1	L45		795	84	21	5	8	14	4			4	4		1	3			1	3			1	IIIb	3	1
	63		1	68	153	59	29.05		1	L4-L5		395	24	6	3	2	6	4			4	4		1	3	1			3	1				4
	64		1	66.4	157	75	26.94		1	L3-L5	1	413	37	6.16667	3	4	8	6			6	6		1	4	2			4	2				6
Total	64	14	50	4015.4	9680	4196	1637.1	0	64			32982	2462	529.78	160	181	405	317	0	0	317	313	17	0.987382	250	35	13	19	257	41	15	4
Average	64			62.7406	151.25	65.5625	25.5797					515.344	38.4688	8.28	2.5	2.82812	6.32812								0.788644	0.11041	0.0410095	0.0599369	0.810726	0.129338	0.0473186	0.0126183
				62.74±12.72	153.65±16.72	65.56±13.31	25.58±4.66					515.34±748.95	38.47±14.98	8.28±3.78	2.5±1.49	2.83±1.71	6.33±2.85	4.95±1.65
